# Supplementary material for: Identification of the Bovine CSN3 Core Promoter Region and the Relationships Between CSN3 Promoter Polymorphisms and the CSN3 A and B Alleles
Source: Animals (Basel). 2025 Jan 8;15(2):134. doi: 10.3390/ani15020134 (PMC11758600; doi:10.3390/ani15020134)
Supplement: Supplementary file 1 [file animals-15-00134-s001.zip]

Archive with 1 entries (1 files):
- animals-3374990-supplementary.pdf
